# Supplementary material for: Novel KIAA0825 Variants Underlie Nonsyndromic Postaxial Polydactyly
Source: Genes (Basel). 2025 Sep 21;16(9):1118. doi: 10.3390/genes16091118 (PMC12469399; doi:10.3390/genes16091118)
Supplement: Supplementary file 1 [file genes-16-01118-s001.zip]

Archive with 2 entries (2 files):
- Supplementary Table S1 .xlsx
- Supplementary Table S2.xlsx
