# Supplementary material for: Novel KIAA0825 Variants Underlie Nonsyndromic Postaxial Polydactyly
Source: Genes (Basel). 2025 Sep 21;16(9):1118. doi: 10.3390/genes16091118 (PMC12469399; doi:10.3390/genes16091118)
Supplement: Supplementary file 1 [file genes-16-01118-s001.zip › Supplementary Table S1 .xlsx]

## Sheet: Table S1
Supplemental Table S1: List of Markers for families BD551 and KA21
Family BD551						Family BD-KA21
Gene Name	Marker Name	MBs				Gene Name	Marker Name	MBs
FAM92A	D8s270	102.9				FAM92A	D8S2321	96.2
	D8s1818	103.1					D8S275	98.37
	D8s1599	105.3					D8S271	101.06
	D8s1794	105.3					GATA8B01	102.38
	D8s1699	105.5					D8S270	102.97
GLI1	D12s1632	72.5					D8S1822	106.89
	D12s90	73.7				GLI1	D12S1632	72.58
	D12s305	74.3					D12S1691	73.71
	D12s104	74.31					D12S1298	74.31
	D12s1700	75.09					D12S1700	75.09
	D12s1056	75.09					D12S1056	75.09
	D12s1726	76.2					D12S1072	75.19
IQCE	D7S2474	1.9					D12S83	75.25
	D7S1532	3.12					D12S298	75.74
	D7S616	4.79					D12S1585	78.31
	D7S2484	5.35				KIAA0825	D5S428	101.52
	D7s531	5.8					D5S2495	102.72
KIAA0825	D5S1463	104.5					D5S1722	103.13
	D5S2100	105.8					D5S1725	103.13
	D5S2498	106.2					D5S1463	104.56
	D5S1462	109.5					D5S815	105.5
STKLD1	D9s915	148.95					D5S2100	105.85
	D9s2157	149.4				IQCE	D7S2477	0
	D9s164	149.9					D7S2474	1.94
	D9s1793	149.9					D7S531	5.81
ZNF141	D4s3360	0					D7S2424	5.83
	D4s90	0					D7S3056	6.96
	D4s2936	0.61					D7S2445	7.45
	D4s3038	0.97					D7S2478	10
	D4s43	2.86					D7S641	16.16
	D4s412	3.6				ZNF141	D4S3360	0
							D4S2936	0.61
							D4S43	2.86
							D4S127	3.6
							D4S412	3.6
							D4S432	5.72
							D4S2925	7.17
							D4S431	12.41
