# Supplementary material for: Novel KIAA0825 Variants Underlie Nonsyndromic Postaxial Polydactyly
Source: Genes (Basel). 2025 Sep 21;16(9):1118. doi: 10.3390/genes16091118 (PMC12469399; doi:10.3390/genes16091118)
Supplement: Supplementary file 1 [file genes-16-01118-s001.zip › Supplementary Table S2.xlsx]

## Sheet: Table S2
Supplemental Table S2: Primers used to test the segration of the KIAA0825 variants
Family	Variants	Forward Primer	Reverse Primer
BD375 and BD650	c.2319G>A; p.(Trp773*)	TGGTCATAGTTAATGCTTCCTG	AATAATTATGAGGCCCATGC
BD551	c.970G>T; p.(Val324Phe)	TCAGCTAGGTTTGAAATGAACAA	AATTTTCATGTTTGCAGTGAGA
BDKA21	c.2743_2754delCAGCAGATAGTA; p.(Gln915-Val918del)	GCAGCTCTCCTTTCCTATAGCTT	GGGTCGCACATCTACTTAATGG
